# Supplementary material for: Stress Response and Cognitive Performance Modulation in Classroom versus Natural Environments: A Quasi-Experimental Pilot Study with Children
Source: Int J Environ Res Public Health. 2018 May 28;15(6):1098. doi: 10.3390/ijerph15061098 (PMC6025376; doi:10.3390/ijerph15061098)
Supplement: Supplementary file 1 [file ijerph-15-01098-s001.xlsx]

## Sheet: StressAttentionNatureChildren
ID	CLASS	SEQUENCE	age	sex	ENVIRONMENT	TONIC	TONICs	EVENT	PHASIC	TN-E	TN	E	logTONIC	logPHASIC	logEVENT
10101	1	1	11	0	1	101.603	48.4969	40.2614	39.6264	371	399	28	2.0069	1.59798	1.60489
10101	1	2	11	0	2	78.5444	48.7129	37.5459	47.8022	501	525	24	1.89512	1.67945	1.57456
10102	1	1	12	1	1					243	268	25
10102	1	2	12	1	2					310	360	50
10103	1	1	12	0	1	45.172	35.4956	30.5449	67.619	273	282	9	1.65487	1.83007	1.48494
10103	1	2	12	0	2	67.2423	32.7572	30.1366	44.818	305	323	18	1.82764	1.65145	1.47909
10104	1	1	11	1	1		139.47	152.039		219	226	7			2.18196
10104	1	2	11	1	2		71.2698	64.3027		310	318	8			1.80823
10105	1	1	11	1	1	69.4593	32.8078	35.7283	51.4377	366	380	14	1.84173	1.71128	1.55301
10105	1	2	11	1	2	87.6594	38.8409	31.2611	35.662	425	464	39	1.9428	1.55221	1.495
10106	1	1	12	0	1	21.0871	18.809	18.8111	89.2068	422	454	32	1.32402	1.9504	1.27441
10106	1	2	12	0	2	26.5765	26.3105	25.7884	97.0349	505	541	36	1.4245	1.98693	1.41143
10107	1	1	12	1	1					231	235	4
10107	1	2	12	1	2					290	301	11
10117	1	1		0	1
10117	1	2		0	2
10108	1	1	11	1	1	118.951	87.6462	105.292	88.5176	263	303	40	2.07537	1.94703	2.0224
10108	1	2	11	1	2	81.2562	47.5599	58.7197	72.2649	367	399	32	1.90986	1.85893	1.76878
10109	1	1	12	1	1	157.009	64.0161	64.1156	40.8356	98	98	98	2.19592	1.61104	1.80696
10109	1	2	12	1	2	88.2091	32.8926	44.6741	50.6457	326	338	12	1.94551	1.70454	1.65006
10110	1	1	12	0	1	50.9893	30.4091	35.4821	69.5873	375	406	31	1.70748	1.84253	1.55001
10110	1	2	12	0	2	33.2205	26.9823	19.5118	58.7342	401	425	24	1.52141	1.76889	1.2903
10111	1	1	11	1	1	58.3409	21.9295	21.3132	36.5322	326	341	15	1.76597	1.56268	1.32865
10111	1	2	11	1	2	57.3316	36.7046	29.0725	50.7094	389	399	10	1.75839	1.70509	1.46348
10112	1	1	11	1	1	145.119	95.3985	112.477	77.5065	348	356	8	2.16172	1.88934	2.05106
10112	1	2	11	1	2	136.66	103.996	66.6216	48.7497	438	447	9	2.13564	1.68797	1.82361
10113	1	1	12	1	1
10113	1	2	12	1	2
10114	1	1	12	1	1	111.398	51.3274	49.0723	44.0514	400	426	26	2.04688	1.64396	1.69084
10114	1	2	12	1	2	77.1326	34.424	35.3881	45.8796	527	541	14	1.88724	1.66162	1.54886
10118	1	1		1	1
10118	1	2		1	2
10116	1	1	11	0	1	104.218	26.6035	39.1136	37.5304	245	246	1	2.01794	1.57438	1.59233
10116	1	2	11	0	2	58.4461	38.3141	53.4896	91.5194	336	339	3	1.76676	1.96151	1.72827
10201	2	2	11	1	1	111.927	73.7438	70.019	62.5577	431	451	20	2.04894	1.79628	1.84522
10201	2	1	11	1	2	122.269	79.1182	47.1042	38.5252	318	329	11	2.08732	1.58574	1.67306
10202	2	2	12	1	1	201.81	72.6332	79.4193	39.3535	390	399	9	2.30494	1.59498	1.89993
10202	2	1	12	1	2	143.166	122.977	101.394	70.8227	286	299	13	2.15584	1.85017	2.00601
10203	2	2	12	1	1	40.0898	13.5634	16.3667	40.8252	447	498	51	1.60303	1.61093	1.21396
10203	2	1	12	1	2	48.9022	30.3902	40.5936	83.0097	419	443	24	1.68933	1.91913	1.60846
10204	2	2	11	0	1	27.0944	12.8192	16.9974	62.7339	497	502	5	1.43288	1.7975	1.23038
10204	2	1	11	0	2	17.1752	14.6811	17.4733	101.736	399	402	3	1.2349	2.00747	1.24238
10205	2	2	11	1	1	53.598	21.6746	22.696	42.3448	425	432	7	1.72915	1.6268	1.35595
10205	2	1	11	1	2	24.6915	13.0064	20.503	83.0368	309	314	5	1.39255	1.91927	1.31182
10206	2	2		1	1
10206	2	1		1	2
10207	2	2	11	1	1	162.972	126.257			435	444	9	2.21211
10207	2	1	11	1	2	174.971	73.12	58.5984	33.4904	315	324	9	2.24297	1.52492	1.76789
10208	2	2	12	0	1	39.7909	16.8967	19.1564	48.1428	502	512	10	1.59978	1.68253	1.28231
10208	2	1	12	0	2	55.7487	30.7153	36.1476	64.8402	370	372	2	1.74623	1.81184	1.55808
10209	2	2	11	1	1	101.584	43.0361	63.7176	62.7241	414	434	20	2.00683	1.79743	1.80426
10209	2	1	11	1	2	74.2405	28.4047	35.7151	48.1073	327	341	14	1.87064	1.68221	1.55285
10210	2	2	11	1	1	58.9105	42.7971	52.5483	89.2002	367	375	8	1.77019	1.95037	1.72056
10210	2	1	11	1	2	75.1133		52.5755	69.995	309	313	4	1.87572	1.84507	1.72078
10211	2	2	11	1	1	65.4801	45.8093	40.2717	61.5022	442	446	4	1.81611	1.78889	1.605
10211	2	1	11	1	2	92.2075	29.9723	29.7265	32.2387	367	376	9	1.96477	1.50838	1.47314
10212	2	2	11	0	1	106.246	27.5736	21.2699	20.0195	521	542	21	2.02631	1.30145	1.32777
10212	2	1	11	0	2	126.599	43.0413	59.718	47.1709	403	410	7	2.10243	1.67367	1.77611
10213	2	2		0	1
10213	2	1		0	2
10214	2	2		1	1
10214	2	1		1	2
10215	2	2	11	0	1
10215	2	1	11	0	2					277	284	7
10216	2	2	11	1	1	53.3638	32.1113	26.8559	50.326	500	504	4	1.72725	1.70179	1.42904
10216	2	1	11	1	2	61.8551	38.2534	29.1842	47.1815	426	430	4	1.79138	1.67377	1.46515
10217	2	2	12	1	1
10217	2	1	12	1	2
10218	2	2		1	1
10218	2	1		1	2
20101	3	2	10	1	1	82.9972	55.478	52.2917	63.0042	435	453	18	1.91906	1.79937	1.71843
20101	3	1	10	1	2	87.7748	36.8918	42.4965	48.4154	347	359	12	1.94337	1.68498	1.62835
20102	3	2	10	1	1	79.4274	39.3633	42.8552	53.9552	242	243	1	1.89997	1.73203	1.632
20102	3	1	10	1	2	70.0881	32.5758	43.4062	61.9309	196	197	1	1.84564	1.79191	1.63755
20103	3	2	10	0	1	38.6496	35.0508	26.3719	68.2334	422	425	3	1.58714	1.834	1.42114
20103	3	1	10	0	2	45.8723	28.4962	42.9791	93.6928	298	304	6	1.66155	1.97171	1.63326
20104	3	2	10	0	1	108.032	64.6773	55.5638	51.4326	397	400	3	2.03355	1.71124	1.74479
20104	3	1	10	0	2	105.318	39.849	39.5397	37.543	319	327	8	2.0225	1.57453	1.59703
20105	3	2	10	0	1	63.9069	30.0558	24.9318	39.0127	413	420	7	1.80555	1.59121	1.39675
20105	3	1	10	0	2	29.8792	16.3574	21.9502	73.4633	321	337	16	1.47537	1.86607	1.34144
20106	3	2	11	1	1	101.731	51.506	56.4407	55.4802	305	314	9	2.00745	1.74414	1.75159
20106	3	1	11	1	2	83.154	44.9263	40.2502	48.4044	270	274	4	1.91988	1.68488	1.60477
20107	3	2	11	1	1	16.1026	23.6722	28.3533		436	457	21	1.2069		1.4526
20107	3	1	11	1	2	20.8594	30.5548	24.4391		341	369	28	1.3193		1.38809
20108	3	2	10	0	1	65.043	43.881	35.5688	54.6851	551	556	5	1.8132	1.73787	1.55107
20108	3	1	10	0	2	48.8632	30.7547	27.5921	56.4682	452	454	2	1.68898	1.7518	1.44079
20109	3	2	10	1	1					381	395	14
20109	3	1	10	1	2					303	323	20
20110	3	2	10	0	1	79.7291	32.0009	31.4739	39.476	302	307	5	1.90162	1.59633	1.49795
20110	3	1	10	0	2	61.5124	55.5084	29.2677	47.5802	287	294	7	1.78896	1.67743	1.46639
20111	3	2	11	1	1	37.2422	12.8834	10.5956	28.4506	531	584	53	1.57104	1.45409	1.02513
20111	3	1	11	1	2	27.5923	13.6219	13.5716	49.1861	459	493	34	1.44079	1.69184	1.13263
20112	3	2		0	1
20112	3	1		0	2
20113	3	2	10	1	1					437	450	13
20113	3	1	10	1	2					343	349	6
20114	3	2		0	1
20114	3	1		0	2
20115	3	2	11	1	1	134.927	43.0905	71.3953	52.9141	341	346	5	2.1301	1.72357	1.85367
20115	3	1	11	1	2	117.708	71.7708	95.8695	81.4468	271	276	5	2.07081	1.91087	1.98168
20116	3	2	10	0	1	99.2056	61.135	49.1475	49.5411	296	299	3	1.99654	1.69497	1.6915
20116	3	1	10	0	2	64.6127	33.7835	31.3992	48.596	245	246	1	1.81032	1.6866	1.49692
20117	3	2	11	1	1	128.165	73.2435	76.9804	60.0638	355	365	10	2.10777	1.77861	1.88638
20117	3	1	11	1	2	134.998	49.395	60.3712	44.7201	303	321	18	2.13033	1.6505	1.78083
20118	3	2		0	1
20118	3	1		0	2
20119	3	2		0	1
20119	3	1		0	2
20120	3	2		1	1
20120	3	1		1	2
20121	3	2		0	1
20121	3	1		0	2
20122	3	2	11	0	1	20.9987	12.6141	12.1295	57.7632	243	243	0	1.32219	1.76165	1.08384
20122	3	1	11	0	2	24.0834	13.1326	14.4747	60.1023	261	263	2	1.38172	1.77889	1.16061
20123	3	2	10	0	1					349	376	27
20123	3	1	10	0	2					312	322	10
20124	3	2	10	1	1	35.871	27.0264	28.5551	79.6051	467	473	6	1.55474	1.90094	1.45568
20124	3	1	10	1	2	26.8156	23.3231	23.193	86.4908	384	395	11	1.42839	1.93697	1.36536
20125	3	2	10	1	1	161.032	105.81	88.438	54.9196	289	291	2	2.20691	1.73973	1.94664
20125	3	1	10	1	2	158.7	106.25	109.469	68.9791	292	300	8	2.20058	1.83872	2.03929
20126	3	2	11	1	1	100.747	86.7825	94.2792	93.5805	371	376	5	2.00323	1.97119	1.97442
20126	3	1	11	1	2	103.117	61.7638	75.1389	72.8676	331	331	0	2.01333	1.86253	1.87586
20127	3	2	10	0	1	47.1227	26.0144	19.7472	41.9059	506	516	10	1.67323	1.62228	1.29551
20127	3	1	10	0	2	52.13	21.303	28.6142	54.8901	394	404	10	1.71709	1.73949	1.45658
